# Supplementary material for: Dual-center validation of using magnetic resonance imaging radiomics to predict stereotactic radiosurgery outcomes
Source: Neurooncol Adv. 2023 May 27;5(1):vdad064. doi: 10.1093/noajnl/vdad064 (PMC10289521; doi:10.1093/noajnl/vdad064)
Supplement: vdad064_suppl_Supplementary_Data_S1 [file vdad064_suppl_supplementary_data_s1.zip › vdad064_suppl_Supplementary_Data_S1.csv]

	Centre A Features			Centre B Features			Consolidated Features
Rank	Score	Feature		Score	Feature		Score	Feature
1	1	GLRLM - Gray-Level Non-Uniformity		1	First-Order - Range		0.919196958	GLSZM - Zone Entropy
2	0.942610005	NGTDM - Contrast		0.919196958	GLSZM - Zone Entropy		0.763808631	GLCM - Inverse Difference Normalized
3	0.925158971	GLSZM - Zone Entropy		0.879824056	GLCM - Cluster Prominence		0.702758067	Shape & Size - Surface Volume Ratio
4	0.921418661	GLCM - Inverse Difference Normalized		0.763808631	GLCM - Inverse Difference Normalized		0.694475642	GLCM - Correlation
5	0.914059459	GLCM - Inverse Variance		0.750301981	NGTDM - Strength		0.630344108	GLSZM - Size Zone Non-Uniformity
6	0.87788936	GLSZM - Zone Percentage		0.702758067	Shape & Size - Surface Volume Ratio		0.629369995	NGTDM - Strength
7	0.850569724	GLDM - Dependence Entropy		0.694475642	GLCM - Correlation		0.610564879	GLSZM - Gray-Level Non-Uniformity Normalized
8	0.825998737	Shape & Size - Surface Volume Ratio		0.675562822	GLSZM - Small Area High Gray-Level Emphasis		0.606963987	GLCM - Cluster Prominence
9	0.816335764	GLRLM - Gray-Level Non-Uniformity Normalized		0.631816664	Shape & Size - Sphericity		0.600364495	GLRLM - Run Entropy
10	0.810355539	GLCM - Correlation		0.630344108	GLSZM - Size Zone Non-Uniformity		0.585989121	GLDM - Dependence Non-Uniformity Normalized
11	0.808645411	First-Order - Kurtosis		0.617722458	GLSZM - Large Area High Gray-Level Emphasis		0.556938766	NGTDM - Contrast
12	0.801680059	First-Order - 10th Percentile		0.610564879	GLSZM - Gray-Level Non-Uniformity Normalized		0.521368092	GLCM - Cluster Shade
13	0.775676286	GLCM - Informational Measure of Correlation 2		0.600364495	GLRLM - Run Entropy		0.514910173	GLCM - Informational Measure of Correlation 2
14	0.746377252	GLCM - Cluster Shade		0.585989121	GLDM - Dependence Non-Uniformity Normalized		0.497590991	GLCM - Inverse Variance
15	0.721059622	NGTDM - Busyness		0.576345778	GLCM - Difference Entropy		0.495255752	Shape & Size - Sphericity
16	0.716412969	GLSZM - Large Area Low Gray-Level Emphasis		0.574462684	NGTDM - Complexity		0.490978411	First-Order - Kurtosis
17	0.700287453	Shape & Size - Flatness		0.558804917	First-Order - Minimum		0.486154817	GLDM - Large Dependence Low Gray-Level Emphasis
18	0.677751334	GLCM - Informational Measure of Correlation 1		0.556938766	NGTDM - Contrast		0.475013546	GLRLM - Gray-Level Non-Uniformity Normalized
19	0.660654159	GLCM - Contrast		0.552492291	GLCM - Maximal Correlation Coefficient		0.469539269	GLDM - Small Dependence Low Gray-Level Emphasis
20	0.642532677	GLSZM - Size Zone Non-Uniformity		0.521368092	GLCM - Cluster Shade		0.459478688	First-Order - 10th Percentile
21	0.642290229	GLSZM - Gray-Level Non-Uniformity Normalized		0.514910173	GLCM - Informational Measure of Correlation 2		0.454042833	GLCM - Informational Measure of Correlation 1
22	0.629369995	NGTDM - Strength		0.497590991	GLCM - Inverse Variance		0.452130828	NGTDM - Busyness
23	0.62733262	GLSZM - Size Zone Non-Uniformity Normalized		0.490978411	First-Order - Kurtosis		0.4348836	First-Order - Skewness
24	0.621038091	GLDM - Dependence Non-Uniformity Normalized		0.486154817	GLDM - Large Dependence Low Gray-Level Emphasis		0.421787156	Shape & Size - Flatness
25	0.610645992	GLRLM - Run Entropy		0.475673725	First-Order - Energy		0.420220422	GLDM - Large Dependence High Gray-Level Emphasis
26	0.609954721	First-Order - 90th Percentile		0.475013546	GLRLM - Gray-Level Non-Uniformity Normalized		0.418111157	Shape & Size - Surface Area
27	0.60995442	GLDM - Small Dependence Low Gray-Level Emphasis		0.469539269	GLDM - Small Dependence Low Gray-Level Emphasis		0.378421248	First-Order - Range
28	0.606963987	GLCM - Cluster Prominence		0.468797961	GLCM - Sum Entropy		0.369892303	Shape & Size - Elongation
29	0.589156802	GLSZM - Large Area Emphasis		0.465377179	GLCM - Difference Variance		0.366083782	GLSZM - Large Area Low Gray-Level Emphasis
30	0.586228214	First-Order - Skewness		0.459478688	First-Order - 10th Percentile		0.365410966	GLSZM - Gray-Level Variance
31	0.583976034	First-Order - Robust Mean Absolute Deviation		0.454042833	GLCM - Informational Measure of Correlation 1		0.337808687	GLSZM - Size Zone Non-Uniformity Normalized
32	0.578326143	GLRLM - Run Length Non-Uniformity Normalized		0.452130828	NGTDM - Busyness		0.325499408	GLRLM - Gray-Level Non-Uniformity
33	0.577614877	GLDM - Large Dependence Low Gray-Level Emphasis		0.451097902	Shape & Size - Surface Area		0.310012421	First-Order - Minimum
34	0.56896189	GLSZM - Gray-Level Variance		0.4348836	First-Order - Skewness		0.283198554	GLCM - Sum Entropy
35	0.54782594	NGTDM - Coarseness		0.421787156	Shape & Size - Flatness		0.276217091	GLRLM - Run Percentage
36	0.520578798	GLCM - Difference Average		0.421092018	GLSZM - Zone Variance		0.274662238	First-Order - Mean Absolute Deviation
37	0.499073991	Shape & Size - Maximum 2D Diameter Slice		0.420220422	GLDM - Large Dependence High Gray-Level Emphasis		0.261646885	GLSZM - Small Area Low Gray-Level Emphasis
38	0.495255752	Shape & Size - Sphericity		0.369892303	Shape & Size - Elongation		0.260949838	First-Order - Median
39	0.471422094	GLDM - Large Dependence High Gray-Level Emphasis		0.366083782	GLSZM - Large Area Low Gray-Level Emphasis		0.260177849	NGTDM - Complexity
40	0.432244635	Shape & Size - Elongation		0.365410966	GLSZM - Gray-Level Variance		0.258741893	GLCM - Difference Variance
41	0.420232668	GLRLM - Short Run Low Gray-Level Emphasis		0.339053798	GLRLM - Gray-Level Variance		0.253540508	GLSZM - Zone Percentage
42	0.418111157	Shape & Size - Surface Area		0.337808687	GLSZM - Size Zone Non-Uniformity Normalized		0.244846113	GLDM - Dependence Variance
43	0.403669612	GLRLM - Run Percentage		0.329178924	GLSZM - Low Gray-Level Zone Emphasis		0.230089099	First-Order - 90th Percentile
44	0.401266873	GLDM - Small Dependence High Gray-Level Emphasis		0.327914667	GLRLM - Run Variance		0.199006401	GLRLM - Long Run High Gray-Level Emphasis
45	0.378421248	First-Order - Range		0.326331103	First-Order - Mean Absolute Deviation		0.198932638	Shape & Size - Maximum 2D Diameter Slice
46	0.356875276	GLSZM - Small Area Low Gray-Level Emphasis		0.325499408	GLRLM - Gray-Level Non-Uniformity		0.193669293	Shape & Size - Least Axis Length
47	0.346613732	GLCM - Inverse Difference Moment Normalized		0.31043708	GLRLM - Short Run Emphasis		0.19171498	GLCM - Contrast
48	0.310012421	First-Order - Minimum		0.283791943	Shape & Size - Least Axis Length		0.174299362	GLCM - Difference Entropy
49	0.289084266	First-Order - Median		0.276217091	GLRLM - Run Percentage		0.174073935	GLSZM - High Gray-Level Zone Emphasis
50	0.28680446	GLSZM - High Gray-Level Zone Emphasis		0.261646885	GLSZM - Small Area Low Gray-Level Emphasis		0.164476942	GLSZM - Small Area Emphasis
51	0.284486394	GLDM - Dependence Variance		0.260949838	First-Order - Median		0.161811095	First-Order - Uniformity
52	0.283198554	GLCM - Sum Entropy		0.253540508	GLSZM - Zone Percentage		0.160633504	GLCM - Joint Entropy
53	0.274662238	First-Order - Mean Absolute Deviation		0.251567408	GLDM - Small Dependence Emphasis		0.151393425	GLRLM - Short Run Low Gray-Level Emphasis
54	0.27123753	GLRLM - Long Run Low Gray-Level Emphasis		0.244846113	GLDM - Dependence Variance		0.148603952	GLDM - Gray-Level Non-Uniformity
55	0.260177849	NGTDM - Complexity		0.241089243	GLSZM - Small Area Emphasis		0.148440049	GLCM - Maximal Correlation Coefficient
56	0.258741893	GLCM - Difference Variance		0.230089099	First-Order - 90th Percentile		0.137759871	GLCM - Difference Average
57	0.255634403	GLCM - Joint Entropy		0.208471764	GLSZM - Gray-Level Non-Uniformity		0.131309983	GLCM - Cluster Tendency
58	0.239150528	GLRLM - Long Run High Gray-Level Emphasis		0.199006401	GLRLM - Long Run High Gray-Level Emphasis		0.126374096	First-Order - Entropy
59	0.230561513	First-Order - Mean		0.198932638	Shape & Size - Maximum 2D Diameter Slice		0.120099144	GLSZM - Small Area High Gray-Level Emphasis
60	0.222298117	First-Order - Uniformity		0.191732866	GLDM - High Gray-Level Emphasis		0.11440097	First-Order - Interquartile Range
61	0.220206803	First-Order - Root Mean Squared		0.19171498	GLCM - Contrast		0.109390219	First-Order - Robust Mean Absolute Deviation
62	0.203554978	GLCM - Autocorrelation		0.174073935	GLSZM - High Gray-Level Zone Emphasis		0.102787071	GLRLM - Run Variance
63	0.202104946	GLCM - Joint Average		0.172933916	First-Order - Interquartile Range		0.101031963	GLRLM - Long Run Low Gray-Level Emphasis
64	0.197650706	GLRLM - Long Run Emphasis		0.165458427	GLDM - Large Dependence Emphasis		0.100856385	GLDM - Small Dependence High Gray-Level Emphasis
65	0.193669293	Shape & Size - Least Axis Length		0.164783379	First-Order - Entropy		0.095449312	GLDM - High Gray-Level Emphasis
66	0.174918707	GLCM - Sum Average		0.161811095	First-Order - Uniformity		0.09484836	GLCM - Joint Energy
67	0.174299362	GLCM - Difference Entropy		0.160633504	GLCM - Joint Entropy		0.084059519	GLSZM - Low Gray-Level Zone Emphasis
68	0.169781052	GLDM - Gray-Level Non-Uniformity		0.151393425	GLRLM - Short Run Low Gray-Level Emphasis		0.081448061	GLCM - Inverse Difference Moment Normalized
69	0.164476942	GLSZM - Small Area Emphasis		0.148603952	GLDM - Gray-Level Non-Uniformity		0.080316302	Shape & Size - Major Axis Length
70	0.155848391	GLCM - Maximum Probability		0.143938825	GLCM - Joint Energy		0.078190211	NGTDM - Coarseness
71	0.148440049	GLCM - Maximal Correlation Coefficient		0.142548612	First-Order - Maximum		0.069548435	GLRLM - Run Length Non-Uniformity Normalized
72	0.138973426	GLRLM - High Gray-Level Run Emphasis		0.137759871	GLCM - Difference Average		0.069523854	First-Order - Root Mean Squared
73	0.137295445	GLCM - Cluster Tendency		0.131309983	GLCM - Cluster Tendency		0.067285042	GLDM - Small Dependence Emphasis
74	0.135293682	GLRLM - Run Length Non-Uniformity		0.120854289	GLCM - Inverse Difference		0.065501982	GLSZM - Gray-Level Non-Uniformity
75	0.132285045	GLDM - Dependence Non-Uniformity		0.109390219	First-Order - Robust Mean Absolute Deviation		0.064050767	First-Order - Energy
76	0.129539788	Shape & Size - Major Axis Length		0.101031963	GLRLM - Long Run Low Gray-Level Emphasis		0.054358991	GLRLM - Gray-Level Variance
77	0.126374096	First-Order - Entropy		0.100856385	GLDM - Small Dependence High Gray-Level Emphasis		0.044127409	GLSZM - Large Area High Gray-Level Emphasis
78	0.120099144	GLSZM - Small Area High Gray-Level Emphasis		0.09247221	Shape & Size - Minor Axis Length		0.043198706	GLCM - Joint Average
79	0.11440097	First-Order - Interquartile Range		0.081933977	GLRLM - Low Gray-Level Run Emphasis		0.042585985	GLDM - Low Gray-Level Emphasis
80	0.113000056	GLRLM - Short Run High Gray-Level Emphasis		0.081448061	GLCM - Inverse Difference Moment Normalized		0.040261154	GLRLM - Long Run Emphasis
81	0.102787071	GLRLM - Run Variance		0.080316302	Shape & Size - Major Axis Length		0.0370205	GLDM - Dependence Non-Uniformity
82	0.095449312	GLDM - High Gray-Level Emphasis		0.078190211	NGTDM - Coarseness		0.033476373	First-Order - Maximum
83	0.09484836	GLCM - Joint Energy		0.069548435	GLRLM - Run Length Non-Uniformity Normalized		0.02924768	GLRLM - Run Length Non-Uniformity
84	0.093518085	GLDM - Low Gray-Level Emphasis		0.069523854	First-Order - Root Mean Squared		0.027558871	GLDM - Dependence Entropy
85	0.084059519	GLSZM - Low Gray-Level Zone Emphasis		0.059975424	GLCM - Sum Squares		0.027436264	Shape & Size - Minor Axis Length
86	0.067528759	Shape & Size - Voxel Volume		0.043506937	GLCM - Inverse Differencem		0.025433575	First-Order - Mean
87	0.067285042	GLDM - Small Dependence Emphasis		0.043198706	GLCM - Joint Average		0.022980782	GLCM - Maximum Probability
88	0.065501982	GLSZM - Gray-Level Non-Uniformity		0.042585985	GLDM - Low Gray-Level Emphasis		0.0223152	GLRLM - Short Run Emphasis
89	0.064050767	First-Order - Energy		0.040261154	GLRLM - Long Run Emphasis		0.021359497	GLCM - Sum Average
90	0.054358991	GLRLM - Gray-Level Variance		0.039122661	Shape & Size - Maximum 2D Diameter Column		0.01568818	Shape & Size - Maximum 3D Diameter
91	0.045826566	Shape & Size - Mesh Volume		0.0370205	GLDM - Dependence Non-Uniformity		0.013539724	GLRLM - Low Gray-Level Run Emphasis
92	0.044127409	GLSZM - Large Area High Gray-Level Emphasis		0.02924768	GLRLM - Run Length Non-Uniformity		0.013477344	GLSZM - Large Area Emphasis
93	0.043059616	First-Order - Variance		0.027558871	GLDM - Dependence Entropy		0.01256191	Shape & Size - Mesh Volume
94	0.037793036	Shape & Size - Maximum 3D Diameter		0.025433575	First-Order - Mean		0.011417406	First-Order - Variance
95	0.033476373	First-Order - Maximum		0.022980782	GLCM - Maximum Probability		0.01036853	GLRLM - High Gray-Level Run Emphasis
96	0.027436264	Shape & Size - Minor Axis Length		0.021359497	GLCM - Sum Average		0.007001236	Shape & Size - Maximum 2D Diameter Row
97	0.0223152	GLRLM - Short Run Emphasis		0.01568818	Shape & Size - Maximum 3D Diameter		0.006378528	GLCM - Inverse Difference
98	0.013539724	GLRLM - Low Gray-Level Run Emphasis		0.013477344	GLSZM - Large Area Emphasis		0.005382358	GLDM - Large Dependence Emphasis
99	0.011621368	GLDM - Gray-Level Variance		0.01256191	Shape & Size - Mesh Volume		0.004848288	Shape & Size - Voxel Volume
100	0.007436964	Shape & Size - Maximum 2D Diameter Row		0.011417406	First-Order - Variance		0.004355864	GLRLM - Short Run High Gray-Level Emphasis
101	0.006378528	GLCM - Inverse Difference		0.01036853	GLRLM - High Gray-Level Run Emphasis		0.002762685	Shape & Size - Maximum 2D Diameter Column
102	0.005382358	GLDM - Large Dependence Emphasis		0.007001236	Shape & Size - Maximum 2D Diameter Row		0.002219603	GLDM - Gray-Level Variance
103	0.002762685	Shape & Size - Maximum 2D Diameter Column		0.004848288	Shape & Size - Voxel Volume		0.002196579	GLCM - Inverse Differencem
104	0.002196579	GLCM - Inverse Differencem		0.004355864	GLRLM - Short Run High Gray-Level Emphasis		0	GLCM - Autocorrelation
105	0	First-Order - Total Energy		0.002219603	GLDM - Gray-Level Variance		0	First-Order - Total Energy
106	0	GLCM - Sum Squares		0	First-Order - Total Energy		0	GLCM - Sum Squares
107	0	GLSZM - Zone Variance		0	GLCM - Autocorrelation		0	GLSZM - Zone Variance
