# Supplementary material for: Dual-center validation of using magnetic resonance imaging radiomics to predict stereotactic radiosurgery outcomes
Source: Neurooncol Adv. 2023 May 27;5(1):vdad064. doi: 10.1093/noajnl/vdad064 (PMC10289521; doi:10.1093/noajnl/vdad064)
Supplement: vdad064_suppl_Supplementary_Data_S2 [file vdad064_suppl_supplementary_data_s2.zip]

Archive with 1 entries (1 files):
- vdad064_suppl_Supplementary_Data_S2.csv
