# Supplementary material for: Dual-center validation of using magnetic resonance imaging radiomics to predict stereotactic radiosurgery outcomes
Source: Neurooncol Adv. 2023 May 27;5(1):vdad064. doi: 10.1093/noajnl/vdad064 (PMC10289521; doi:10.1093/noajnl/vdad064)
Supplement: vdad064_suppl_Supplementary_Data_S2 [file vdad064_suppl_supplementary_data_s2.zip › vdad064_suppl_Supplementary_Data_S2.csv]

Feature Name	Centre A + vs. - p value	Centre B + vs. - p value	Centre A & B Pooled + vs. - p value	Centre A vs. Centre B p value
Clinical Features
Sex	0.831251467	0.945184679	0.785244484	0.271729763
Primary Cancer Site	0.001460281	0.214473191	0.001397993	0.004963299
Primary Cancer Histopathology Type	0.001129394	0.549134097	0.00178894	0.000558493
Systemic Therapy Status	0.876405508	0.065870729	0.412158635	1.96E-13
Fractions	0.002423078	0.653290302	0.210069405	4.60E-13
Age	0.924541736	0.717230074	0.655345653	9.46E-14
GTV Volume	0.000325435	0.003100347	3.05E-05	1.76E-19
Dose	0.62680008	0.561808398	0.945166546	2.18E-05
Radiomic Features
First-Order - 10th Percentile	0.702540341	0.962464527	0.923473659	3.44E-06
First-Order - 90th Percentile	0.364624171	0.021319379	0.139367294	5.75E-09
First-Order - Energy	0.001067655	0.001575883	3.17E-05	2.31E-19
First-Order - Entropy	0.973190835	0.411213915	0.583527417	0.977740696
First-Order - Interquartile Range	0.125106093	0.013969852	0.686101582	0.386047426
First-Order - Kurtosis	0.087668288	0.645695112	0.096220005	0.77310508
First-Order - Maximum	0.622586629	0.009222742	0.012485685	2.19E-08
First-Order - Mean Absolute Deviation	0.314827628	0.005871284	0.285356221	0.115139725
First-Order - Mean	0.799822133	0.170059644	0.203303153	9.05E-10
First-Order - Median	0.880988857	0.188815641	0.144706982	1.88E-11
First-Order - Minimum	0.523131348	0.069729695	0.092075798	0.619437955
First-Order - Range	0.535129353	0.000640777	0.002587005	0.003082174
First-Order - Robust Mean Absolute Deviation	0.117046678	0.011159012	0.6260287	0.195447705
First-Order - Root Mean Squared	0.785692612	0.123917591	0.157035046	2.51E-10
First-Order - Skewness	0.380580317	0.167816961	0.059606254	2.64E-08
First-Order - Total Energy	0.001067655	0.001575883	3.17E-05	2.31E-19
First-Order - Uniformity	0.978063864	0.945163454	0.953292533	0.560424072
First-Order - Variance	0.495682914	0.004911127	0.171231954	0.057787905
Shape & Size - Elongation	0.450476052	0.330154441	0.771418367	0.004887851
Shape & Size - Flatness	0.880999522	0.359729058	0.404239358	0.007729445
Shape & Size - Least Axis Length	0.000672923	0.002957802	2.63E-05	2.81E-17
Shape & Size - Major Axis Length	0.000346792	0.005371865	3.04E-05	5.55E-16
Shape & Size - Maximum 2D Diameter Column	0.00074378	0.003483546	3.20E-05	3.93E-16
Shape & Size - Maximum 2D Diameter Row	0.0008036	0.007070195	9.63E-05	5.34E-18
Shape & Size - Maximum 2D Diameter Slice	0.000249125	0.003563756	1.58E-05	1.17E-15
Shape & Size - Maximum 3D Diameter	0.000389596	0.00543125	3.53E-05	2.78E-16
Shape & Size - Mesh Volume	0.000588105	0.00324913	2.69E-05	4.90E-17
Shape & Size - Minor Axis Length	0.00100047	0.004486431	6.17E-05	2.60E-17
Shape & Size - Sphericity	0.39399969	0.853523701	0.29822403	0.004175941
Shape & Size - Surface Area	0.000549533	0.002888796	2.95E-05	3.57E-17
Shape & Size - Surface Volume Ratio	0.00091697	0.003822526	3.07E-05	1.80E-16
Shape & Size - Voxel Volume	0.000588105	0.003100236	2.60E-05	4.98E-17
GLCM - Autocorrelation	0.499556483	0.000362771	0.001452516	1.59E-07
GLCM - Cluster Prominence	0.914844364	0.000545858	0.016433907	0.006076037
GLCM - Cluster Shade	0.87618077	0.086841366	0.088513567	1.48E-07
GLCM - Cluster Tendency	0.837810481	0.005371865	0.08939354	0.058776285
GLCM - Contrast	0.001267752	0.179255296	0.154984798	0.104403876
GLCM - Correlation	0.017897114	0.008138192	0.000289552	6.11E-05
GLCM - Difference Average	0.002671474	0.466835782	0.070859146	0.005707818
GLCM - Difference Entropy	0.010929699	0.440660647	0.148955988	0.188479094
GLCM - Difference Variance	0.006250211	0.042268423	0.586748588	0.817584723
GLCM - Inverse Difference	0.070032115	0.619928535	0.047731178	1.06E-05
GLCM - Inverse Differencem	0.07194242	0.555141145	0.038566328	7.18E-06
GLCM - Inverse Difference Moment Normalized	9.56E-05	0.134889631	7.73E-05	7.43E-05
GLCM - Inverse Difference Normalized	0.000129136	0.031244052	1.15E-05	1.56E-06
GLCM - Informational Measure of Correlation 1	0.046041594	0.927888207	0.119225841	0.132848865
GLCM - Informational Measure of Correlation 2	0.125861045	0.945163454	0.220447572	0.176281378
GLCM - Inverse Variance	0.040363995	0.040820563	0.888206293	0.836422818
GLCM - Joint Average	0.472782053	0.000451723	0.001612982	2.11E-07
GLCM - Joint Energy	0.885822684	0.763820927	0.93091995	0.012750042
GLCM - Joint Entropy	0.753004428	0.285554321	0.614455068	0.794544296
GLCM - Maximal Correlation Coefficient	0.035291558	0.029579867	0.001574566	0.000214243
GLCM - Maximum Probability	0.818763123	0.348448986	0.333234482	1.43E-05
GLCM - Sum Average	0.472782053	0.000451723	0.001612982	2.11E-07
GLCM - Sum Entropy	0.809278661	0.260230536	0.343876662	0.653947934
GLCM - Sum Squares	0.684496682	0.006997499	0.138682425	0.091939991
GLRLM - Gray-Level Non-Uniformity	4.77E-05	0.015137318	3.20E-05	3.22E-18
GLRLM - Gray-Level Non-Uniformity Normalized	0.435942723	0.060268519	0.504307439	0.407814864
GLRLM - Gray-Level Variance	0.469022681	0.004190058	0.152954941	0.06860089
GLRLM - High Gray-Level Run Emphasis	0.400815452	0.000189734	0.000885515	1.31E-07
GLRLM - Long Run Emphasis	0.151896559	0.107193282	0.008336952	1.04E-09
GLRLM - Long Run High Gray-Level Emphasis	0.29187095	0.000575936	0.000539235	8.34E-10
GLRLM - Long Run Low Gray-Level Emphasis	0.635822282	0.01026891	0.041517282	0.00247497
GLRLM - Low Gray-Level Run Emphasis	0.160821789	0.000925066	0.000863453	7.67E-09
GLRLM - Run Entropy	0.776311688	0.000372917	0.005864636	0.000162969
GLRLM - Run Length Non-Uniformity	0.000839968	0.004002464	5.53E-05	1.32E-16
GLRLM - Run Length Non-Uniformity Normalized	0.012343589	0.251147392	0.004967372	6.20E-08
GLRLM - Run Percentage	0.088808326	0.148621827	0.007670823	5.43E-09
GLRLM - Run Variance	0.22284262	0.063296421	0.006856982	2.87E-10
GLRLM - Short Run Emphasis	0.017029474	0.23938411	0.005497445	5.53E-08
GLRLM - Short Run High Gray-Level Emphasis	0.472782053	0.000259532	0.00198389	7.36E-07
GLRLM - Short Run Low Gray-Level Emphasis	0.094688878	0.000878311	0.000502889	1.60E-09
GLDM - Dependence Entropy	0.030773459	0.102540882	0.006034816	4.59E-05
GLDM - Dependence Non-Uniformity	0.001667993	0.002445448	5.21E-05	1.57E-16
GLDM - Dependence Non-Uniformity Normalized	0.006486123	0.341055227	0.003038917	2.80E-10
GLDM - Dependence Variance	0.535129353	0.032987942	0.011319444	4.62E-10
GLDM - Gray-Level Non-Uniformity	0.001022417	0.006699094	2.89E-05	6.83E-17
GLDM - Gray-Level Variance	0.491825436	0.005492987	0.18096221	0.071769398
GLDM - High Gray-Level Emphasis	0.472782053	0.000212774	0.001003879	8.90E-08
GLDM - Large Dependence Emphasis	0.202664546	0.09371874	0.008511366	5.59E-10
GLDM - Large Dependence High Gray-Level Emphasis	0.257021133	0.004286815	0.001224085	3.91E-10
GLDM - Large Dependence Low Gray-Level Emphasis	0.662193883	0.962464527	0.712995562	0.049931907
GLDM - Low Gray-Level Emphasis	0.185875559	0.000974117	0.00072891	1.14E-08
GLDM - Small Dependence Emphasis	0.000142574	0.847848345	0.009242099	0.000745259
GLDM - Small Dependence High Gray-Level Emphasis	0.29187095	0.002755173	0.178681118	0.020264914
GLDM - Small Dependence Low Gray-Level Emphasis	0.001889416	0.001499323	2.09E-05	6.25E-13
GLSZM - Gray-Level Non-Uniformity	0.006367184	0.001426203	9.22E-05	2.83E-19
GLSZM - Gray-Level Non-Uniformity Normalized	0.523131348	0.002115977	0.103457396	0.25729752
GLSZM - Gray-Level Variance	0.795104759	0.00139089	0.044906851	0.318757549
GLSZM - High Gray-Level Zone Emphasis	0.432352088	0.000133891	0.001224085	8.10E-07
GLSZM - Large Area Emphasis	0.001067655	0.070852389	0.000179459	7.36E-14
GLSZM - Large Area High Gray-Level Emphasis	0.001439957	0.029579867	3.55E-05	7.99E-15
GLSZM - Large Area Low Gray-Level Emphasis	0.001295065	0.203853259	0.001099809	9.65E-12
GLSZM - Low Gray-Level Zone Emphasis	0.189973135	0.000169054	0.000396397	1.22E-11
GLSZM - Size Zone Non-Uniformity	0.067244886	0.000451723	0.00020441	5.74E-17
GLSZM - Size Zone Non-Uniformity Normalized	0.181843693	0.138709267	0.634352578	0.005515568
GLSZM - Small Area Emphasis	0.189973135	0.131151799	0.598087046	0.003645186
GLSZM - Small Area High Gray-Level Emphasis	0.614191488	0.00026695	0.001968286	8.49E-07
GLSZM - Small Area Low Gray-Level Emphasis	0.128911407	0.000206779	0.000403498	2.52E-11
GLSZM - Zone Entropy	0.015147097	0.011870898	0.000747766	0.001089481
GLSZM - Zone Percentage	8.43E-05	0.933643252	0.007356009	0.000244341
GLSZM - Zone Variance	0.00104481	0.06752811	0.000147343	5.62E-14
NGTDM - Busyness	0.001969024	0.08420709	0.000786844	2.32E-18
NGTDM - Coarseness	0.003259865	0.002220981	2.32E-05	1.11E-17
NGTDM - Complexity	0.527115288	0.001537164	0.061209315	0.037562848
NGTDM - Contrast	0.001267752	0.6353351	0.03437523	0.254185433
NGTDM - Strength	0.000287332	0.444963837	0.002567103	1.28E-20
